# Supplementary material for: The Associations of Exposome Score with Various Domains of Psychopathology: A Network Analysis in a Non-Clinical Sample
Source: Brain Sci. 2024 Feb 29;14(3):242. doi: 10.3390/brainsci14030242 (PMC10968955; doi:10.3390/brainsci14030242)
Supplement: Supplementary file 1 [file brainsci-14-00242-s001.zip]

Archive with 1 entries (1 files):
- brainsci-2888722-supplementary.pdf
